# Supplementary material for: An immunohistochemical, enzymatic, and behavioral study of CD157/BST-1 as a neuroregulator
Source: BMC Neurosci. 2017 Mar 24;18:35. doi: 10.1186/s12868-017-0350-7 (PMC5366154; doi:10.1186/s12868-017-0350-7)
Supplement: Supplementary file 1 — Additional file 1. CD38 and CD157 mRNA expression levels. [file 12868_2017_350_MOESM1_ESM.xlsx]

## Sheet: Sheet1
		Figure3B		CD38 and CD157 mRNA expression level
			Cbr		Cbl		Hyp		Str
			CD38	CD157	CD38	CD157	CD38	CD157	CD38	CD157
			47	0.5	62	2	66	2.5	44	6
			58	3.5	81	3	76	3	71	3
			53	1	63	1	78	6	53	6
			59	1	69	1	69	3	59	2
			65	3	48	4	65	4	71	4
		average	56.4	1.8	64.6	2.2	70.8	3.7	59.6	4.2
		SEM	3.02655	0.604152	5.3535	0.583095	2.63439	0.6245	5.23068	0.8
