# Supplementary material for: An immunohistochemical, enzymatic, and behavioral study of CD157/BST-1 as a neuroregulator
Source: BMC Neurosci. 2017 Mar 24;18:35. doi: 10.1186/s12868-017-0350-7 (PMC5366154; doi:10.1186/s12868-017-0350-7)
Supplement: Supplementary file 2 — Additional file 2. cADPR and NAADP levels. [file 12868_2017_350_MOESM2_ESM.xlsx]

## Sheet: Sheet1
	Figure 5		cADPR level					NAADP level
			Vector	mBST-1	mCD38			Vector	mBST-1	mCD38
			0.0870444	0.966383	3.58473			0.0311116	0.0329596	1.97672
			0.0299374	0.654507	3.49184			0.0283794	0.0348176	2.04586
			0.0219138	0.505914	3.97186			0.0332662	0.0351585	1.98521
			0.120962	0.609379	4.01568			0.0292556	0.0344377	2.07757
		average	0.0649643	0.684045	3.76603		average	0.0305032	0.0343434	2.02134
		SD	0.0472704	0.198236	0.266294		SD	0.00216576	0.000968321	0.0485067
