# Supplementary material for: An immunohistochemical, enzymatic, and behavioral study of CD157/BST-1 as a neuroregulator
Source: BMC Neurosci. 2017 Mar 24;18:35. doi: 10.1186/s12868-017-0350-7 (PMC5366154; doi:10.1186/s12868-017-0350-7)
Supplement: Supplementary file 3 — Additional file 3. Number of entries to the dark zone. [file 12868_2017_350_MOESM3_ESM.xlsx]

## Sheet: Sheet1
		Figure 6
				Number of entries to the dark zone
			CD157+/+	CD157-/-		CD38+/+	CD38-/-
			4	1		34	16
			12	1		27	20
			3	5		25	25
			2	2		21	22
			8	2		26	30
			6	4
			1	4
			13	2
			19	1
			17
		average	8.5	2.44		26.6	22.6
		SEM	2.02896	0.503077		2.11187	2.35797
