# Supplementary material for: An immunohistochemical, enzymatic, and behavioral study of CD157/BST-1 as a neuroregulator
Source: BMC Neurosci. 2017 Mar 24;18:35. doi: 10.1186/s12868-017-0350-7 (PMC5366154; doi:10.1186/s12868-017-0350-7)
Supplement: Supplementary file 4 — Additional file 4. Time spent mobile and immobile in the inside zone. [file 12868_2017_350_MOESM4_ESM.xlsx]

## Sheet: Sheet1
	Figure 7
		Figure 7A	Time spent mobile in the inside zone						Figure 7B	Time spent immobile in the inside zone
		C57BL/6	C57BL/6	C57BL/6	CD157-/-CD157-/-CD157-/-				C57BL/6	C57BL/6	C57BL/6	CD157-/-	CD157-/-	CD157-/-
		-	PBS	OT	-	PBS	OT		-	PBS	OT	-	PBS	OT
		524	379	450	34	47	497		221	197	270	8	27	259
		336	349	350	79	44	479		214	204	220	25	26	257
		186	457	337	53	43	433		236	280	242	18	23	298
		257	350	470	54	48	418		196	262	214	12	61	294
		579	380	540	0	77	440		255	223	245	0	65	286
		410	415	389	10	115	430		150	210	332	60	24	300
		390	410	464	140	91	445		129	180	201	4	60	288
		420	387	451	0	95	450		190	293	292	0	21	270
	mean	387.75	390.875	431.375	46.25	70	449		198.875	231.125	252	15.875	38.375	281.5
	SD	129.371	35.8944	68.0461	47.3731	28.178	26.4035		42.4346	41.7422	43.9838	19.8454	19.6973	17.2047
